# Supplementary material for: New and Efficient Bioactive Glass Compositions for Controlling Endodontic Pathogens
Source: Nanomaterials (Basel). 2022 May 6;12(9):1577. doi: 10.3390/nano12091577 (PMC9105659; doi:10.3390/nano12091577)
Supplement: Supplementary file 1 [file nanomaterials-12-01577-s001.zip]

Archive with 1 entries (1 files):
- nanomaterials-1658589-supplementary.pdf
